# Supplementary material for: Diatomite-Based Recyclable and Green Coating for Efficient Radiative Cooling
Source: Biomimetics (Basel). 2024 Jan 13;9(1):50. doi: 10.3390/biomimetics9010050 (PMC10813072; doi:10.3390/biomimetics9010050)
Supplement: Supplementary file 1 [file biomimetics-09-00050-s001.zip]

Archive with 1 entries (1 files):
- biomimetics-2739016-supplementary.pdf
